# Supplementary material for: The PPI network analysis of mRNA expression profile of uterus from primary dysmenorrheal rats
Source: Sci Rep. 2018 Jan 10;8:351. doi: 10.1038/s41598-017-18748-2 (PMC5762641; doi:10.1038/s41598-017-18748-2)
Supplement: Supplementary file 2 — Supplemental Tables [file 41598_2017_18748_MOESM2_ESM.xlsx]

## Sheet: Title Page 
The PPI network analysis of mRNA expression profile of uterus from primary dysmenorrheal rats
Pei Fan1,*: apisfp@126.com
Qiao-Hui Lin1,*: stacy0813@126.com
Ying Guo1: 13223080261@163.com
Lan-Ling Zhao1: 529712275@qq.com
He Ning1: 1470995684@qq.com
Meng-Ying Liu1: 15555883391@163.com
Dong-Qing Wei2,3,#: dqwei@sjtu.edu.cn
* These authors contribute equally to this work.
# Corresponding author
1. College of Biological Engineering, Henan University of Technology, Zhengzhou, China, 450001;
2. College of Chemical Engineering and Environment, Henan University of Technology, Zhengzhou, China, 450001;
3. College of Life Science and Biotechnology and State Key Laboratory of Microbial Metabolism, Shanghai Jiao Tong University, Shanghai, China, 200240

## Sheet: Supplemental Table S1
Supplemental Table S1 Subnetworks that compose the integrative PPI network. "Networks" show all 34 subnetworks; "Nodes" represent the numbers of proteins linked in the subnetworks; "Edges" indicate the numbers of connections between nodes; "Seeds" are the numbers of significant genes related to PD.
Networks	Nodes	Edges	Seeds
subnetwork1	607	848	49
subnetwork2	31	30	1
subnetwork3	20	19	1
subnetwork4	19	28	3
subnetwork5	17	16	1
subnetwork6	14	13	2
subnetwork7	14	24	2
subnetwork8	8	7	1
subnetwork9	8	7	1
subnetwork10	7	6	1
subnetwork11	5	4	3
subnetwork12	5	4	1
subnetwork13	5	4	1
subnetwork14	5	4	1
subnetwork15	5	4	1
subnetwork16	4	3	1
subnetwork17	4	3	1
subnetwork18	4	3	1
subnetwork19	4	3	1
subnetwork20	4	3	1
subnetwork21	4	3	1
subnetwork22	4	3	1
subnetwork23	3	2	1
subnetwork24	3	2	1
subnetwork25	3	2	1
subnetwork26	3	2	1
subnetwork27	3	2	1
subnetwork28	3	2	1
subnetwork29	3	2	1
subnetwork30	3	2	1
subnetwork31	3	2	1
subnetwork32	3	2	1
subnetwork33	3	2	1
subnetwork34	3	2	1

## Sheet: Supplemental Table S2
Supplemental Table S2 Pathways enriched by the up- or down-regulated mRNAs in the uterus of PD syndrome rats. "GO Term" represents the pathway that is significantly enriched by the up- or down-regulated mRNAs; "Nr.Genes" means the numbers of up- or down-regulated mRNAs implicated in the pathway; "% Associated Genes" is the percentage of the up- or down-regulated mRNAs in all genes that participat…
Pathways enriched by the up-regulated mRNAs in the uterus of PD syndrome rats
GO Term	Nr. Genes	% Associated Genes	Term P Value Corrected with Bonferroni step down	Associated Genes Found	All Associated Genes
response to L-ascorbic acid	3	17.6471	0.0135802	[Cyp11a1, Hp, Il1b]	[Acp5, Bcl2, Cat, Cyp11a1, Eln, Gstp1, Hp, Hsd17b3, Hsd3b1, Hsd3b6, Il1a, Il1b, Itga2, Lep, Sod2, Sparc, Vwf]
B cell chemotaxis	3	42.8571	0.00126824	[Ch25h, Cxcl13, Gas6]	[Ch25h, Cxcl13, Cyp7b1, Gas6, Hsd3b7, Ptk2b, Xcl1]
response to muscle stretch	3	13.6364	0.0196544	[Csrp3, Fos, Jun]	[Ankrd1, Cav3, Csrp3, Dmd, Ece1, Edn1, Fos, Gpi, Hspb1, Jun, Mapk14, Myh4, Myod1, Nfkb1, Nfkbia, Raf1, Rela, Rnase2, Ryr2, Slc8a1, Slc9a1, Tcap]
positive regulation of NF-kappaB import into nucleus	3	17.6471	0.0135802	[Il1b, Sphk1, Tlr2]	[Ccl19, Eda, Edar, Grem1, Il18r1, Il1b, Nlrp12, Prkcq, Ptgs2, Rbck1, Sphk1, Tlr2, Tlr3, Tlr4, Tlr7, Tnfsf14, Trip6]
regulation of transcription from RNA polymerase II promoter in response to stress	5	12.8205	0.00184453	[Atf3, Egr1, Jun, Klf2, Ppp1r15a]	[Ankrd2, Arnt, Atf3, Atf4, Atf6, Atf6b, Bach1, Bag3, Cebpb, Chd6, Chek1, Creb3l1, Creb3l3, Ddit3, Dnajb1, Egr1, Epas1, Gcn1l1, Hif1a, Hif1an, Hmox1, Hsf1, Hspa1a, Hspa1b, Impact, Jun, Klf2, Mbtps2, Mt3, Nck1, Nck2, Nedd4, Nfe2l2, Notch1, Ppp1r15a, Sesn2, Sin3a, Sirt2, Stox1]
regulation of endothelial cell differentiation	3	9.375	0.0290943	[Apold1, Il1b, Tmem100]	[Acvrl1, Add1, Alox12, Alox15, Apold1, Atoh8, Bmp4, Bmp6, Btg1, Cdh5, Ceacam1, Ctnnb1, Etv2, Gdf2, Id1, Ikbkb, Il1b, Jag1, LOC367975, Notch1, Proc, Rock1, Rock2, S1pr2, S1pr3, Tgfb3, Tgfbr1, Tmem100, Tnfrsf1a, Vhl, Xdh, Zeb1]
actin filament capping	3	8.82353	0.0207098	[Lmod3, Scin, Tmod4]	[Add1, Add2, Arpc2, Avil, Capg, Capza1, Capza2, Capza3, Capzb, Carmil2, Cfl1, Eps8, Gsn, LOC100909784, Lmod1, Lmod2, Lmod3, Mov10, Mtpn, RGD1563947, Rdx, Scin, Sptan1, Sptb, Sptbn1, Sptbn2, Sptbn4, Tmod1, Tmod2, Tmod3, Tmod4, Tpm1, Twf1, Vil1]
SMAD protein signal transduction	6	10.3448	0.00126744	[Bmp8a, Bmp8b, Fos, Gdf7, Jun, Lefty1]	[Afp, Atoh8, Bmp10, Bmp15, Bmp2, Bmp3, Bmp4, Bmp5, Bmp6, Bmp7, Bmp8a, Bmp8b, Btbd11, Cited1, Fos, Gdf1, Gdf10, Gdf11, Gdf15, Gdf2, Gdf3, Gdf5, Gdf6, Gdf7, Gdf9, Hexa, Hipk2, Hnf1a, Hnf4a, Inha, Inhba, Inhbb, Inhbc, Inhbe, Jade2, Jun, Lefty1, Lefty2, Magi2, Mstn, Nceh1, Nodal, Nup93, Rbm14, Ror2, Ski, Slc33a1, Smad1, Smad2, Smad3, Smad4, Smad5, Sub1, T, Tgfb1, Tgfb2, Tgfb3, Vim]
cellular response to calcium ion	6	12.2449	0.000517	[Fos, Fosb, Jun, Junb, Jund, Kcnh1]	[Acer1, Adcy8, Add1, Alox15, Braf, Cacybp, Capn3, Carf, Chp2, Clic4, Clu, Cpne2, Cpne3, Cpne6, Cpne7, Crhbp, Crp, Dmtn, Dpep1, Ect2, Edn1, Eef2k, Endog, Fos, Fosb, Fus, Gpld1, Hspa5, Inhbb, Iqgap1, Itpkb, Jun, Junb, Jund, Kcnh1, Mef2a, Mef2c, Neurod2, Nlrc5, Pkd2, Ppif, Ppp2ca, Rasgrp2, Scn5a, Slc25a23, Slc25a24, Syt1, Trpm2, Wnt5a]
Pathways enriched by the down-regulated mRNAs in the uterus of PD syndrome rats
GO Term	Nr. Genes	% Associated Genes	Term P Value Corrected with Bonferroni step down	Associated Genes Found	All Associated Genes
unsaturated fatty acid biosynthetic process	6	12.2449	0.0212873	[Alox12b, Alox15b, Avpr1a, Hpgds, Pla2g5, Ptges]	[Aifm2, Alox12, Alox12b, Alox15, Alox15b, Alox5, Alox5ap, Aloxe3, Anxa1, Avp, Avpr1a, Cd74, Edn1, Edn2, Elovl1, Elovl2, Elovl3, Elovl4, Elovl5, Fads1, Fads2, Fam213b, Fcer1a, Ggt5, Hpgds, LOC681458, Lta4h, Ltc4s, Mapk9, Mgst2, Pibf1, Pla2g4a, Pla2g4f, Pla2g5, Pnpla8, Prg3, Ptgds, Ptges, Ptges3, Ptgis, Ptgs1, Ptgs2, Scd, Scd2, Scd4, Sirt1, Sphk1, Syk, Tbxas1]
positive regulation of cyclase activity	7	15.9091	0.00153125	[Adcyap1r1, Akap5, Calca, Nos1, Ntrk3, Vip, Vipr2]	[Acr, Adcyap1, Adcyap1r1, Adgrd1, Adgrg6, Adora2a, Adora2b, Adrb1, Adrb2, Adrb3, Akap5, Calca, Calm1, Crhr1, Ddr1, Drd1, Drd5, Fshr, Ghrhr, Gper1, Guca1a, Guca1b, Guca2a, Guca2b, Hpca, LOC103692150, Lhcgr, Mapk14, Mapk3, Mapk8, Nf1, Nos1, Nos2, Nos3, Ntrk1, Ntrk2, Ntrk3, Rit2, Rundc3a, Timp2, Tshr, Vip, Vipr2, Wfs1]
retinoic acid metabolic process	4	20	0.0299065	[Aldh1a1, Crabp1, Cyp26a1, Rbp1]	[Adh6, Adh7, Aldh1a1, Aldh1a2, Aldh1a3, Aldh8a1, Crabp1, Crabp2, Cyp1a1, Cyp26a1, Cyp26b1, Cyp26c1, Dhrs9, Lrat, Pdxp, Rbp1, Rdh10, Rdh16, Scpep1, Stra6]
intermediate filament bundle assembly	4	57.1429	0.000418883	[Krt14, Krt16, Nefm, Pkp1]	[Krt14, Krt16, Nefh, Nefl, Nefm, Pkp1, Pkp2]
sarcomere organization	3	7.14286	0.0423333	[Casq2, Fhod3, Six4]	[Actg1, Actn1, Actn2, Akap13, Bmp10, Capn3, Casq1, Casq2, Cav3, Cfl2, Dbi, Edn1, Ep300, Fhod3, Foxp1, Itgb1, Klhl41, Krt19, Krt8, Ldb3, Lmod2, Mef2c, Mybpc1, Mybpc2, Mybpc3, Mybph, Mybphl, Myh6, Mylk3, Myom2, Mypn, Nkx2-5, Obsl1, Prkar1a, Prox1, Ptk7, Six4, Srf, Tcap, Tpm1, Ttn, Wdr1]
cAMP metabolic process	13	8.78378	0.000413057	[Adcyap1r1, Akap5, Akap6, Calca, Cxcl9, Gnas, Gucy1a3, Gucy1b3, Ntrk3, Pde3a, Pde4c, Vip, Vipr2]	[Abca1, Acr, Adcy1, Adcy10, Adcy2, Adcy3, Adcy4, Adcy5, Adcy6, Adcy7, Adcy8, Adcy9, Adcyap1, Adcyap1r1, Adgrd1, Adgrg6, Adm, Adora2a, Adora2b, Adra2a, Adrb1, Adrb2, Adrb3, Akap12, Akap5, Akap6, Akap9, Aplp1, Arrb1, Arrb2, Avp, Cacnb4, Calca, Calcrl, Calm1, Cap1, Cap2, Chga, Crh, Crhr1, Crhr2, Cxcl10, Cxcl11, Cxcl9, Ddr1, Drd1, Drd2, Drd3, Drd4, Drd5, Ece1, Edn1, Ednra, Ednrb, Egln1, Epha2, Fshr, …
synaptic growth at neuromuscular junction	3	42.8571	0.0172212	[Lrp4, Six1, Six4]	[Agrn, App, Colq, Lrp4, Musk, Six1, Six4]
monovalent inorganic cation homeostasis	11	8.73016	0.00229363	[Adora1, Atp12a, Atp1b2, Avpr1a, Car2, Gnas, Rhcg, Scn7a, Scnn1g, Slc4a1, Slc4a9]	[Adora1, Adora2a, Agt, Agtr1a, Agtr1b, Agtr2, Anpep, Aqp11, Atp12a, Atp1a1, Atp1a2, Atp1a3, Atp1a4, Atp1b1, Atp1b2, Atp1b3, Atp5b, Atp6ap1, Atp6v0a1, Atp6v0a4, Atp6v0b, Atp6v0c, Atp6v1b1, Atp6v1b2, Atp6v1h, Avp, Avpr1a, Avpr1b, Avpr2, Bcl2, C7, Camk2d, Car2, Car7, Cftr, Chp1, Chp2, Clic4, Cln3, Cln6, Comt, Corin, Dmxl1, Dmxl2, Drd2, Drd3, Edn1, Ednrb, Faslg, Gnas, Gpr89b, Kcna5, Kcnh2, Kcnj10, Kc…

## Sheet: Supplemental Table S3
Supplemental Table S3 The module exploration in the PPI network. "Module" is the tightly clustered subnetwork contains the nodes that are potentially functioning together; "Size" indicates the number of nodes in the module; "P-value" represents the significance of a module that < 0.05 is considered significant.
Module	Size	P-value
0	104	7.57e-30
1	66	3.23e-20
2	20	1.02e-06
3	72	5.82e-24
4	52	3.3e-16
5	30	3.4e-12
6	45	6.19e-17
7	17	1.28e-07
8	9	0.000347
9	5	0.0193
10	47	3.68e-19
11	37	9.56e-13
12	26	8.94e-11
13	16	8.72e-06
14	12	6.87e-05
15	10	0.000124
16	9	0.000347
17	10	0.00072
18	9	0.00188
19	7	0.00883

## Sheet: Supplemental Table S4
Supplemental Table S4 The prediction of protein subcellular localization for the differentially expressed mRNAs in the uterus of PD syndrome rats. "Protein accession" and "ENSR" represent the Uniprot and Ensembl ID of the up- or down-regulated mRNA, respectively; "Status" indicates the mRNA is up- or down-regulated; "Subcellular Location" is the position of the protein within cell.
Protein accession	ENSR	Status	Subcellular Location
P06238	ENSRNOG00000028896	Up-Regulated	extracellular
D3ZCV0	ENSRNOG00000017833	Up-Regulated	cytosol, nuclear
D4AAT1	ENSRNOG00000005574	Up-Regulated	cytosol
D4A4X6	ENSRNOG00000027742	Up-Regulated	extracellular
P43145	ENSRNOG00000027030	Up-Regulated	extracellular
D3ZFK9	ENSRNOG00000009050	Up-Regulated	mitochondria
D3ZR43	ENSRNOG00000005008	Up-Regulated	extracellular
A0A0G2JT24	ENSRNOG00000025377	Up-Regulated	nuclear
F1M363	ENSRNOG00000025377	Up-Regulated	mitochondria
A0A0H2UHI6	ENSRNOG00000010821	Up-Regulated	nuclear
B4F789	ENSRNOG00000012303	Up-Regulated	cytosol
A0A0G2K7M4	ENSRNOG00000017403	Up-Regulated	nuclear
D4A7C9	ENSRNOG00000017403	Up-Regulated	nuclear
Q6B959	ENSRNOG00000007830	Up-Regulated	cytosol
A0A0G2K854	ENSRNOG00000042630	Up-Regulated	cytosol
Q4KLY9	ENSRNOG00000042630	Up-Regulated	extracellular
A0A0G2JSM2	ENSRNOG00000012843	Up-Regulated	mitochondria
P29596	ENSRNOG00000003745	Up-Regulated	nuclear
A0A0G2JZN3	ENSRNOG00000050553	Up-Regulated	cytosol
M0RBN8	ENSRNOG00000050553	Up-Regulated	cytosol
D3ZX31	ENSRNOG00000018764	Up-Regulated	extracellular
Q3KR97	ENSRNOG00000001007	Up-Regulated	cytosol
A0A0G2K624	ENSRNOG00000047466	Up-Regulated	extracellular
A0A0H2UI28	ENSRNOG00000047466	Up-Regulated	nuclear
P23363	ENSRNOG00000047466	Up-Regulated	extracellular
Q6PDU5	ENSRNOG00000028822	Up-Regulated	extracellular
D3ZTI5	ENSRNOG00000030155	Up-Regulated	extracellular
D3ZWC5	ENSRNOG00000033209	Up-Regulated	extracellular
D4AD20	ENSRNOG00000022937	Up-Regulated	mitochondria
P27049	ENSRNOG00000003300	Up-Regulated	extracellular
D3ZDJ2	ENSRNOG00000009106	Up-Regulated	mitochondria
Q7TNJ7	ENSRNOG00000006470	Up-Regulated	cytosol
Q78EJ9	ENSRNOG00000003468	Up-Regulated	cytosol
P63182	ENSRNOG00000000010	Up-Regulated	extracellular
B5DEZ3	ENSRNOG00000009322	Up-Regulated	extracellular
D4AAR7	ENSRNOG00000007100	Up-Regulated	cytosol
D4ADM4	ENSRNOG00000033733	Up-Regulated	nuclear
A0A0A0MXU9	ENSRNOG00000006736	Up-Regulated	plasma membrane
Q4QQW2	ENSRNOG00000018488	Up-Regulated	nuclear
A0A0G2JXF7	ENSRNOG00000038835	Up-Regulated	plasma membrane
O35531	ENSRNOG00000038835	Up-Regulated	extracellular
D3ZAN2	ENSRNOG00000017917	Up-Regulated	plasma membrane
Q03484	ENSRNOG00000050869	Up-Regulated	nuclear
B0BND2	ENSRNOG00000012301	Up-Regulated	cytosol
Q4QQV7	ENSRNOG00000019141	Up-Regulated	plasma membrane
A0A140TA94	ENSRNOG00000001750	Up-Regulated	extracellular
Q5RJQ0	ENSRNOG00000007989	Up-Regulated	extracellular
Q99MA0	ENSRNOG00000046607	Up-Regulated	nuclear
D3ZEF2	ENSRNOG00000030889	Up-Regulated	extracellular
G3V8M4	ENSRNOG00000019851	Up-Regulated	extracellular
Q4QR71	ENSRNOG00000009172	Up-Regulated	endoplasmic reticulum
Q5UEM7	ENSRNOG00000023493	Up-Regulated	cytosol
Q811X6	ENSRNOG00000008989	Up-Regulated	extracellular
Q63430	ENSRNOG00000005332	Up-Regulated	nuclear
P97712	ENSRNOG00000008525	Up-Regulated	extracellular
D4AAK3	ENSRNOG00000033433	Up-Regulated	nuclear
A0A0G2K1N8	ENSRNOG00000014327	Up-Regulated	nuclear
G3V7U0	ENSRNOG00000014327	Up-Regulated	nuclear
D3ZHI6	ENSRNOG00000039971	Up-Regulated	nuclear
B2GV70	ENSRNOG00000022957	Up-Regulated	cytosol
G3V6C6	ENSRNOG00000002802	Up-Regulated	extracellular
F7F7W7	ENSRNOG00000024899	Up-Regulated	extracellular
A0A0H2UHG1	ENSRNOG00000008074	Up-Regulated	cytosol
F1M7K8	ENSRNOG00000015751	Up-Regulated	extracellular
Q66HT5	ENSRNOG00000014350	Up-Regulated	extracellular
D3ZE12	ENSRNOG00000020621	Up-Regulated	plasma membrane
P70611	ENSRNOG00000019920	Up-Regulated	cytosol
B0BNA8	ENSRNOG00000015679	Up-Regulated	nuclear
Q64623	ENSRNOG00000003977	Up-Regulated	nuclear
A1EC97	ENSRNOG00000030091	Up-Regulated	mitochondria
D4AD32	ENSRNOG00000019447	Up-Regulated	cytosol
A0A0H2UHR3	ENSRNOG00000019422	Up-Regulated	nuclear
G3V7V4	ENSRNOG00000013994	Up-Regulated	cytosol, nuclear
A0A0G2K140	ENSRNOG00000015148	Up-Regulated	nuclear
D3ZMM4	ENSRNOG00000015148	Up-Regulated	nuclear
Z4YNN0	ENSRNOG00000015148	Up-Regulated	nuclear
G3V765	ENSRNOG00000009343	Up-Regulated	nuclear
D3ZQX1	ENSRNOG00000011316	Up-Regulated	cytosol, nuclear
D3ZJF8	ENSRNOG00000019129	Up-Regulated	extracellular
F1M652	ENSRNOG00000016164	Up-Regulated	extracellular
Q5U2T4	ENSRNOG00000004699	Up-Regulated	extracellular
Q5U2T9	ENSRNOG00000022523	Up-Regulated	cytosol
P36365	ENSRNOG00000034191	Up-Regulated	peroxisome
P12841	ENSRNOG00000008015	Up-Regulated	nuclear
D3ZLB7	ENSRNOG00000046667	Up-Regulated	nuclear
S5NB67	ENSRNOG00000046667	Up-Regulated	nuclear
B2GUW1	ENSRNOG00000007765	Up-Regulated	extracellular
Q9WTQ7	ENSRNOG00000013090	Up-Regulated	extracellular
A0A140TAA9	ENSRNOG00000027060	Up-Regulated	plasma membrane
D4ACG3	ENSRNOG00000026989	Up-Regulated	extracellular
A0A096MJA2	ENSRNOG00000018233	Up-Regulated	extracellular
Q63772	ENSRNOG00000018233	Up-Regulated	extracellular
A0A1W2Q6B9	ENSRNOG00000037655	Up-Regulated	nuclear
A0A1W2Q6K7	ENSRNOG00000037655	Up-Regulated	nuclear
M0R4L6	ENSRNOG00000037655	Up-Regulated	nuclear
F1MAE8	ENSRNOG00000006046	Up-Regulated	extracellular
E9PT99	ENSRNOG00000015160	Up-Regulated	cytosol
Q6SJV7	ENSRNOG00000008838	Up-Regulated	extracellular
D4A4Q2	ENSRNOG00000025297	Up-Regulated	plasma membrane
Q64017	ENSRNOG00000005971	Up-Regulated	plasma membrane
D3ZIT6	ENSRNOG00000039255	Up-Regulated	plasma membrane
Q9ESP4	ENSRNOG00000026953	Up-Regulated	plasma membrane
A0A0G2JUZ1	ENSRNOG00000007346	Up-Regulated	extracellular
Q8R4T5	ENSRNOG00000007346	Up-Regulated	nuclear
G3V8G6	ENSRNOG00000018870	Up-Regulated	extracellular
Q5EBA7	ENSRNOG00000009572	Up-Regulated	extracellular
P0CC09	ENSRNOG00000047898	Up-Regulated	nuclear
Q68G44	ENSRNOG00000019120	Up-Regulated	mitochondria
A0A0H2UHM3	ENSRNOG00000014964	Up-Regulated	extracellular
A0A1B0GWP2	ENSRNOG00000017084	Up-Regulated	mitochondria
P50233	ENSRNOG00000017084	Up-Regulated	mitochondria
Q5I0N4	ENSRNOG00000013982	Up-Regulated	plasma membrane
B5DFG4	ENSRNOG00000029079	Up-Regulated	mitochondria
D3ZR91	ENSRNOG00000036645	Up-Regulated	plasma membrane
Q5U2P2	ENSRNOG00000001525	Up-Regulated	plasma membrane
F1M293	ENSRNOG00000018706	Up-Regulated	mitochondria
B5DF15	ENSRNOG00000015498	Up-Regulated	plasma membrane
Q6AZ51	ENSRNOG00000009204	Up-Regulated	extracellular, plasma membrane
Q5BKB0	ENSRNOG00000004649	Up-Regulated	nuclear
D3ZNJ5	ENSRNOG00000011250	Up-Regulated	cytosol
A0A0G2JVR6	ENSRNOG00000046639	Up-Regulated	peroxisome
M0R6T8	ENSRNOG00000046639	Up-Regulated	peroxisome
D4A1C2	ENSRNOG00000026702	Up-Regulated	endoplasmic reticulum
P17325	ENSRNOG00000026293	Up-Regulated	nuclear
A0A0G2JSY8	ENSRNOG00000042838	Up-Regulated	nuclear
P52909	ENSRNOG00000019568	Up-Regulated	nuclear
A0A096MKB2	ENSRNOG00000003841	Up-Regulated	plasma membrane
Q63472	ENSRNOG00000003841	Up-Regulated	plasma membrane
A0A140TAG1	ENSRNOG00000014152	Up-Regulated	cytosol
Q9JM47	ENSRNOG00000014152	Up-Regulated	cytosol
Q9ERS1	ENSRNOG00000016110	Up-Regulated	plasma membrane
Q9ET58	ENSRNOG00000014205	Up-Regulated	nuclear
Q5XIA9	ENSRNOG00000047867	Up-Regulated	cytosol
D4AA43	ENSRNOG00000019390	Up-Regulated	nuclear
A0A0H2UHH5	ENSRNOG00000043203	Up-Regulated	mitochondria
Q6IG05	ENSRNOG00000043203	Up-Regulated	nuclear
A7M777	ENSRNOG00000008436	Up-Regulated	mitochondria
E9PTR6	ENSRNOG00000028074	Up-Regulated	extracellular
D4A670	ENSRNOG00000003263	Up-Regulated	extracellular
G3V663	ENSRNOG00000001470	Up-Regulated	nuclear
D4A871	ENSRNOG00000032443	Up-Regulated	cytosol
D4A5M6	ENSRNOG00000043422	Up-Regulated	plasma membrane
M0R6L4	ENSRNOG00000048109	Up-Regulated	nuclear
D3ZJ08	ENSRNOG00000028975	Up-Regulated	nuclear
D3ZDK4	ENSRNOG00000009589	Up-Regulated	nuclear
E9PU32	ENSRNOG00000001742	Up-Regulated	plasma membrane
P35525	ENSRNOG00000001742	Up-Regulated	plasma membrane
M0R7T8	ENSRNOG00000015637	Up-Regulated	endoplasmic reticulum
P61794	ENSRNOG00000013656	Up-Regulated	plasma membrane
D4A400	ENSRNOG00000008422	Up-Regulated	extracellular
D3ZED9	ENSRNOG00000030180	Up-Regulated	extracellular
Q6P7C4	ENSRNOG00000011457	Up-Regulated	extracellular
Q587K4	ENSRNOG00000039856	Up-Regulated	cytosol, nuclear
D3ZAB1	ENSRNOG00000031779	Up-Regulated	extracellular
D3ZC87	ENSRNOG00000012886	Up-Regulated	nuclear
A0A0G2K248	ENSRNOG00000011351	Up-Regulated	cytosol
F1LZ34	ENSRNOG00000011351	Up-Regulated	cytosol
A0A140TAD3	ENSRNOG00000018895	Up-Regulated	plasma membrane
Q5BJV3	ENSRNOG00000012349	Up-Regulated	cytosol
B1WBW6	ENSRNOG00000014008	Up-Regulated	plasma membrane
Q4V8H6	ENSRNOG00000023016	Up-Regulated	cytosol
Q60I18	ENSRNOG00000017699	Up-Regulated	plasma membrane
D3ZXD9	ENSRNOG00000021896	Up-Regulated	mitochondria
A0A0H2UI03	ENSRNOG00000000857	Up-Regulated	nuclear
Q6MG62	ENSRNOG00000000857	Up-Regulated	nuclear
A0A0G2JZ10	ENSRNOG00000032942	Up-Regulated	cytosol
Q6MG70	ENSRNOG00000032942	Up-Regulated	cytosol, nuclear
Q6IMZ0	ENSRNOG00000011668	Up-Regulated	nuclear
G3V6P1	ENSRNOG00000005392	Up-Regulated	extracellular
D3ZA72	ENSRNOG00000006255	Up-Regulated	plasma membrane
A7E3N7	ENSRNOG00000009286	Up-Regulated	nuclear
P55207	ENSRNOG00000018854	Up-Regulated	extracellular
A0A0G2JY86	ENSRNOG00000007607	Up-Regulated	nuclear
P22829	ENSRNOG00000007607	Up-Regulated	nuclear
D4A078	ENSRNOG00000019093	Up-Regulated	nuclear
F1LM11	ENSRNOG00000019093	Up-Regulated	nuclear
B3EY84	ENSRNOG00000042407	Up-Regulated	extracellular
D3ZQD3	ENSRNOG00000019955	Up-Regulated	mitochondria
D3ZMI6	ENSRNOG00000013280	Up-Regulated	extracellular
G3V8H7	ENSRNOG00000019211	Up-Regulated	extracellular
A0A096MJH6	ENSRNOG00000003059	Up-Regulated	nuclear
A0A096MK02	ENSRNOG00000003059	Up-Regulated	nuclear
D3ZWK1	ENSRNOG00000003059	Up-Regulated	nuclear
P51577	ENSRNOG00000001300	Up-Regulated	plasma membrane
D4A5Q1	ENSRNOG00000016846	Up-Regulated	cytosol
P26794	ENSRNOG00000000529	Up-Regulated	cytosol
A0A0G2K399	ENSRNOG00000029698	Up-Regulated	extracellular
F1M9R1	ENSRNOG00000029698	Up-Regulated	mitochondria
D3ZQ60	ENSRNOG00000016479	Up-Regulated	nuclear
Q6IMX4	ENSRNOG00000008116	Up-Regulated	plasma membrane
D4ABU4	ENSRNOG00000037295	Up-Regulated	nuclear
A0A0G2JSW4	ENSRNOG00000020938	Up-Regulated	mitochondria
A0A0G2K9Z3	ENSRNOG00000020938	Up-Regulated	extracellular
Q66HR9	ENSRNOG00000020620	Up-Regulated	nuclear
Q9EQP5	ENSRNOG00000003120	Up-Regulated	extracellular
A0A0G2JT89	ENSRNOG00000003098	Up-Regulated	plasma membrane
A0A0G2JWD0	ENSRNOG00000003098	Up-Regulated	plasma membrane
A0A0G2K044	ENSRNOG00000003098	Up-Regulated	plasma membrane
A0JN22	ENSRNOG00000003098	Up-Regulated	extracellular
Q91XN5	ENSRNOG00000003098	Up-Regulated	plasma membrane
G3V801	ENSRNOG00000015353	Up-Regulated	extracellular
F1LXJ9	ENSRNOG00000032656	Up-Regulated	cytosol
A0A0G2K497	ENSRNOG00000005705	Up-Regulated	extracellular
D4AC85	ENSRNOG00000005705	Up-Regulated	extracellular
D4AAE6	ENSRNOG00000023991	Up-Regulated	cytosol
F1M8M0	ENSRNOG00000001869	Up-Regulated	nuclear
Q9JKF8	ENSRNOG00000003348	Up-Regulated	cytosol
Q6IMA7	ENSRNOG00000002097	Up-Regulated	cytosol, nuclear
Q6IN33	ENSRNOG00000001979	Up-Regulated	cytosol, nuclear
D3ZQW3	ENSRNOG00000011253	Up-Regulated	cytosol, nuclear
D3ZCS9	ENSRNOG00000048275	Up-Regulated	mitochondria
D3ZY47	ENSRNOG00000018836	Up-Regulated	mitochondria
D3ZKQ7	ENSRNOG00000042628	Up-Regulated	extracellular
M0RCZ7	ENSRNOG00000046350	Up-Regulated	extracellular
D4A8N3	ENSRNOG00000025014	Up-Regulated	cytosol
P97844	ENSRNOG00000003895	Up-Regulated	mitochondria
Q9JHX0	ENSRNOG00000003687	Up-Regulated	cytosol
P62747	ENSRNOG00000021403	Up-Regulated	cytosol
A0A0G2K0G9	ENSRNOG00000007062	Up-Regulated	nuclear
D3ZFZ0	ENSRNOG00000007062	Up-Regulated	nuclear
Q8VBT7	ENSRNOG00000013373	Up-Regulated	plasma membrane
P70709	ENSRNOG00000031445	Up-Regulated	extracellular
A0A0G2JX83	ENSRNOG00000032708	Up-Regulated	cytosol, nuclear
Q6AYB1	ENSRNOG00000032708	Up-Regulated	extracellular
A0A0G2K7F4	ENSRNOG00000047706	Up-Regulated	extracellular
D3ZKH0	ENSRNOG00000047706	Up-Regulated	extracellular
P02634	ENSRNOG00000004222	Up-Regulated	cytosol
E9PU64	ENSRNOG00000004498	Up-Regulated	nuclear
M0R5B5	ENSRNOG00000049766	Up-Regulated	plasma membrane
F1LM16	ENSRNOG00000001414	Up-Regulated	extracellular
A0A0G2JVM7	ENSRNOG00000011815	Up-Regulated	cytosol
D4A128	ENSRNOG00000011815	Up-Regulated	nuclear
F1LXA3	ENSRNOG00000011815	Up-Regulated	cytosol
Q68G05	ENSRNOG00000011815	Up-Regulated	mitochondria
F1LQU9	ENSRNOG00000018745	Up-Regulated	nuclear
F1LR26	ENSRNOG00000007509	Up-Regulated	plasma membrane
Q8K3P6	ENSRNOG00000014338	Up-Regulated	cytosol
Q5HZE0	ENSRNOG00000004351	Up-Regulated	extracellular
F1LR53	ENSRNOG00000001052	Up-Regulated	cytosol
D3ZIN1	ENSRNOG00000010375	Up-Regulated	plasma membrane
Q9WVR6	ENSRNOG00000014311	Up-Regulated	plasma membrane
Q9JJ19	ENSRNOG00000003232	Up-Regulated	cytosol
F1LS74	ENSRNOG00000026065	Up-Regulated	extracellular
F1M450	ENSRNOG00000026065	Up-Regulated	extracellular
G3V9C3	ENSRNOG00000029508	Up-Regulated	extracellular
Q6IE42	ENSRNOG00000029508	Up-Regulated	extracellular
Q498C7	ENSRNOG00000002553	Up-Regulated	plasma membrane
O08954	ENSRNOG00000047699	Up-Regulated	nuclear
A0A0H2UHH1	ENSRNOG00000008965	Up-Regulated	cytosol
A0A0G2JWE5	ENSRNOG00000010626	Up-Regulated	mitochondria
A0A0G2K373	ENSRNOG00000010626	Up-Regulated	cytosol, nuclear
Q4G019	ENSRNOG00000004292	Up-Regulated	mitochondria
Q5FVN1	ENSRNOG00000002218	Up-Regulated	extracellular
A1A5R9	ENSRNOG00000023457	Up-Regulated	nuclear
A0A0G2K0Q8	ENSRNOG00000033389	Up-Regulated	extracellular, plasma membrane
A0A0G2K518	ENSRNOG00000033389	Up-Regulated	cytosol
D3ZEV8	ENSRNOG00000033389	Up-Regulated	extracellular
F1LUC0	ENSRNOG00000004200	Up-Regulated	cytosol
Q923Y7	ENSRNOG00000029877	Up-Regulated	plasma membrane
D4AE82	ENSRNOG00000016737	Up-Regulated	cytosol
Q6AXV2	ENSRNOG00000018792	Up-Regulated	cytosol
P15242	ENSRNOG00000018028	Up-Regulated	extracellular
Q9WVJ6	ENSRNOG00000012956	Up-Regulated	cytosol
E9PTD9	ENSRNOG00000009822	Up-Regulated	plasma membrane
Q569C0	ENSRNOG00000002434	Up-Regulated	plasma membrane
D3ZTK4	ENSRNOG00000010081	Up-Regulated	plasma membrane
B5DFH9	ENSRNOG00000002258	Up-Regulated	plasma membrane
A0A0G2KB13	ENSRNOG00000049019	Up-Regulated	plasma membrane
M0R417	ENSRNOG00000049019	Up-Regulated	plasma membrane
D3ZSG3	ENSRNOG00000021088	Up-Regulated	cytosol
G3V6F9	ENSRNOG00000003546	Up-Regulated	extracellular
D4A1Y2	ENSRNOG00000001923	Up-Regulated	cytosol
Q80XZ3	ENSRNOG00000018701	Up-Regulated	extracellular
Q3KR92	ENSRNOG00000000900	Up-Regulated	extracellular
Q6AYS9	ENSRNOG00000000900	Up-Regulated	extracellular
P01150	ENSRNOG00000011824	Up-Regulated	extracellular
Q91ZM0	ENSRNOG00000011133	Up-Regulated	plasma membrane
Q91ZM1	ENSRNOG00000011133	Up-Regulated	plasma membrane
O55158	ENSRNOG00000004411	Up-Regulated	plasma membrane
D3ZTG2	ENSRNOG00000042932	Up-Regulated	cytosol
P97831	ENSRNOG00000020355	Up-Regulated	nuclear
Q09426	ENSRNOG00000009345	Up-Regulated	extracellular
A0A096MKD8	ENSRNOG00000046601	Up-Regulated	extracellular
M0R615	ENSRNOG00000046601	Up-Regulated	extracellular
Q91ZQ0	ENSRNOG00000003967	Up-Regulated	plasma membrane
D3ZN98	ENSRNOG00000033980	Up-Regulated	extracellular
G3V7F3	ENSRNOG00000010666	Up-Regulated	extracellular
Q5U2P3	ENSRNOG00000032917	Up-Regulated	extracellular
D3ZS07	ENSRNOG00000029760	Down_regulated	extracellular
F1LX60	ENSRNOG00000009602	Down_regulated	nuclear
M0RAR2	ENSRNOG00000049614	Down_regulated	cytosol
M0RBS3	ENSRNOG00000049592	Down_regulated	cytosol
D4ABZ3	ENSRNOG00000004392	Down_regulated	extracellular
D3ZPI6	ENSRNOG00000015248	Down_regulated	mitochondria
D4A7J3	ENSRNOG00000015248	Down_regulated	plasma membrane
D3ZAE9	ENSRNOG00000004040	Down_regulated	plasma membrane
D3ZCF8	ENSRNOG00000004147	Down_regulated	plasma membrane
D3ZXD2	ENSRNOG00000004147	Down_regulated	plasma membrane
F1LVS5	ENSRNOG00000027393	Down_regulated	nuclear
F1M9Z9	ENSRNOG00000018384	Down_regulated	cytosol
E9PTQ3	ENSRNOG00000014518	Down_regulated	extracellular
D4A2E7	ENSRNOG00000019577	Down_regulated	extracellular
D4ADD4	ENSRNOG00000010840	Down_regulated	nuclear
P32215	ENSRNOG00000012098	Down_regulated	plasma membrane
P25099	ENSRNOG00000003442	Down_regulated	plasma membrane
F1M5W8	ENSRNOG00000017164	Down_regulated	cytosol, nuclear
M0R484	ENSRNOG00000017164	Down_regulated	nuclear
Q75NT5	ENSRNOG00000014721	Down_regulated	nuclear
F1LPP6	ENSRNOG00000006410	Down_regulated	nuclear
G3V6M0	ENSRNOG00000004841	Down_regulated	cytosol, nuclear
A0A0G2JSH5	ENSRNOG00000002911	Down_regulated	extracellular
A0A0H2UHP1	ENSRNOG00000017619	Down_regulated	cytosol
Q66HT1	ENSRNOG00000006807	Down_regulated	cytosol
A0A140TAE7	ENSRNOG00000022210	Down_regulated	cytosol
G3V6Z8	ENSRNOG00000007778	Down_regulated	cytosol
A0A0G2JX32	ENSRNOG00000012490	Down_regulated	nuclear
F1LPP0	ENSRNOG00000012490	Down_regulated	nuclear
F1LSB2	ENSRNOG00000005854	Down_regulated	endoplasmic reticulum
D3ZDY2	ENSRNOG00000025037	Down_regulated	cytosol, nuclear
D3ZNP9	ENSRNOG00000043331	Down_regulated	cytosol
A0A0G2JVX4	ENSRNOG00000028440	Down_regulated	cytosol
Q66HE0	ENSRNOG00000028440	Down_regulated	extracellular
D3ZC72	ENSRNOG00000003956	Down_regulated	nuclear
D4A5T6	ENSRNOG00000003956	Down_regulated	nuclear
D3ZZQ1	ENSRNOG00000012318	Down_regulated	cytosol
D4ABD5	ENSRNOG00000023449	Down_regulated	plasma membrane
A0A0G2JWS9	ENSRNOG00000020685	Down_regulated	plasma membrane
G3V8S4	ENSRNOG00000020685	Down_regulated	plasma membrane
Q5M9H4	ENSRNOG00000011227	Down_regulated	plasma membrane
A0A0G2JWJ5	ENSRNOG00000012878	Down_regulated	plasma membrane
Q9QUG4	ENSRNOG00000012878	Down_regulated	plasma membrane
A0A0G2JVF9	ENSRNOG00000004400	Down_regulated	plasma membrane
P30560	ENSRNOG00000004400	Down_regulated	plasma membrane
D3ZPD8	ENSRNOG00000007625	Down_regulated	plasma membrane
D4A950	ENSRNOG00000003251	Down_regulated	plasma membrane
F1M021	ENSRNOG00000010344	Down_regulated	mitochondria
A0A0G2K079	ENSRNOG00000012906	Down_regulated	nuclear
F1LN49	ENSRNOG00000012906	Down_regulated	nuclear
Q9JKC1	ENSRNOG00000009826	Down_regulated	endoplasmic reticulum
D4A0W4	ENSRNOG00000005776	Down_regulated	nuclear
H9N1L3	ENSRNOG00000005776	Down_regulated	nuclear
H9N1L4	ENSRNOG00000005776	Down_regulated	nuclear
P70562	ENSRNOG00000025164	Down_regulated	nuclear
M0R3J4	ENSRNOG00000016289	Down_regulated	cytosol
F1LMI1	ENSRNOG00000007906	Down_regulated	nuclear
F1LTT8	ENSRNOG00000034236	Down_regulated	nuclear
F1LLX6	ENSRNOG00000008570	Down_regulated	cytosol
A0A0G2JSX2	ENSRNOG00000011130	Down_regulated	extracellular
P01257	ENSRNOG00000011130	Down_regulated	extracellular
D4ABY7	ENSRNOG00000028576	Down_regulated	cytosol
Q5BK10	ENSRNOG00000032375	Down_regulated	nuclear
G3V6M4	ENSRNOG00000004882	Down_regulated	cytosol
P27139	ENSRNOG00000009629	Down_regulated	cytosol
P49192	ENSRNOG00000017712	Down_regulated	extracellular
F1M944	ENSRNOG00000016243	Down_regulated	extracellular
D3ZUA4	ENSRNOG00000027392	Down_regulated	nuclear
D3ZI84	ENSRNOG00000015668	Down_regulated	extracellular
Q62623	ENSRNOG00000028415	Down_regulated	nuclear
D4ADI8	ENSRNOG00000025302	Down_regulated	nuclear
Q4KM91	ENSRNOG00000001514	Down_regulated	nuclear
F1LQP8	ENSRNOG00000013535	Down_regulated	mitochondria
D3ZE93	ENSRNOG00000043088	Down_regulated	extracellular
D3ZWI0	ENSRNOG00000012442	Down_regulated	plasma membrane
D3ZV60	ENSRNOG00000009339	Down_regulated	nuclear
E9PT83	ENSRNOG00000003388	Down_regulated	nuclear
B1H294	ENSRNOG00000013823	Down_regulated	plasma membrane
D3ZXQ0	ENSRNOG00000013808	Down_regulated	extracellular
A0A0H2UHP5	ENSRNOG00000011268	Down_regulated	nuclear
D3ZR50	ENSRNOG00000011268	Down_regulated	nuclear
O35314	ENSRNOG00000021269	Down_regulated	extracellular
F1LQZ2	ENSRNOG00000004330	Down_regulated	cytosol, nuclear
D3ZGB8	ENSRNOG00000029911	Down_regulated	extracellular
A0A096MJS1	ENSRNOG00000003189	Down_regulated	nuclear
A0A0G2JVK0	ENSRNOG00000003189	Down_regulated	nuclear
Q4V8P1	ENSRNOG00000003189	Down_regulated	nuclear
D3ZPD0	ENSRNOG00000024650	Down_regulated	nuclear
D3ZVT7	ENSRNOG00000013771	Down_regulated	plasma membrane
A0A0G2K839	ENSRNOG00000002862	Down_regulated	plasma membrane
P51796	ENSRNOG00000002862	Down_regulated	plasma membrane
P56745	ENSRNOG00000001926	Down_regulated	plasma membrane
A0A0G2JTB6	ENSRNOG00000026870	Down_regulated	nuclear
F1M9X4	ENSRNOG00000026870	Down_regulated	nuclear
A0A096MJN8	ENSRNOG00000016828	Down_regulated	plasma membrane
D3ZQ46	ENSRNOG00000016828	Down_regulated	plasma membrane
D3Z8G9	ENSRNOG00000020530	Down_regulated	extracellular
A0A0G2K2Q1	ENSRNOG00000004281	Down_regulated	nuclear
D3ZUI5	ENSRNOG00000004281	Down_regulated	nuclear
D3ZZT9	ENSRNOG00000026415	Down_regulated	endoplasmic reticulum
F1M897	ENSRNOG00000024824	Down_regulated	extracellular
D3ZFT7	ENSRNOG00000003349	Down_regulated	endoplasmic reticulum
D3ZN64	ENSRNOG00000033618	Down_regulated	endoplasmic reticulum
A0A096MIZ6	ENSRNOG00000014851	Down_regulated	extracellular
A0A0G2K742	ENSRNOG00000014851	Down_regulated	mitochondria
Q5U1X9	ENSRNOG00000014851	Down_regulated	mitochondria
D4AC70	ENSRNOG00000039668	Down_regulated	extracellular
D3ZHS5	ENSRNOG00000010463	Down_regulated	extracellular
D4A9Q5	ENSRNOG00000034134	Down_regulated	extracellular
D3ZGN2	ENSRNOG00000000522	Down_regulated	endoplasmic reticulum
D4A536	ENSRNOG00000015902	Down_regulated	cytosol, nuclear
P62966	ENSRNOG00000023633	Down_regulated	cytosol
E9PT92	ENSRNOG00000030719	Down_regulated	cytosol
D3ZAJ1	ENSRNOG00000023953	Down_regulated	cytosol
Q8K4B1	ENSRNOG00000022242	Down_regulated	extracellular
G3V861	ENSRNOG00000016750	Down_regulated	extracellular
O35293	ENSRNOG00000032805	Down_regulated	endoplasmic reticulum
F1LWF2	ENSRNOG00000033026	Down_regulated	nuclear
O88514	ENSRNOG00000013939	Down_regulated	extracellular
D3ZSE6	ENSRNOG00000038165	Down_regulated	cytosol
F1LP01	ENSRNOG00000030771	Down_regulated	cytosol
A0A0G2K3J7	ENSRNOG00000026705	Down_regulated	nuclear
F1MAB7	ENSRNOG00000026705	Down_regulated	nuclear
D3ZBZ6	ENSRNOG00000026787	Down_regulated	plasma membrane
F1LMR7	ENSRNOG00000030547	Down_regulated	plasma membrane
A0A0G2K230	ENSRNOG00000017159	Down_regulated	peroxisome
D3ZZI6	ENSRNOG00000017159	Down_regulated	plasma membrane
D3ZM39	ENSRNOG00000016853	Down_regulated	plasma membrane
D3ZQ45	ENSRNOG00000016853	Down_regulated	plasma membrane
D4A4T7	ENSRNOG00000016853	Down_regulated	plasma membrane
A0A0G2K294	ENSRNOG00000016632	Down_regulated	plasma membrane
D3ZL74	ENSRNOG00000016632	Down_regulated	plasma membrane
F1LMV6	ENSRNOG00000013928	Down_regulated	nuclear
G3V8A3	ENSRNOG00000017395	Down_regulated	plasma membrane
D4A9T5	ENSRNOG00000015596	Down_regulated	cytosol
F1LTW9	ENSRNOG00000012950	Down_regulated	cytosol
A0A0G2KB47	ENSRNOG00000004275	Down_regulated	extracellular
D3Z8B8	ENSRNOG00000004275	Down_regulated	extracellular
A0A0A0MXW4	ENSRNOG00000010450	Down_regulated	plasma membrane
D3ZQ65	ENSRNOG00000016734	Down_regulated	extracellular
A0A0G2JT71	ENSRNOG00000030285	Down_regulated	peroxisome
G3V9D5	ENSRNOG00000030285	Down_regulated	plasma membrane
F1M7X4	ENSRNOG00000014248	Down_regulated	peroxisome
M0R7F6	ENSRNOG00000045743	Down_regulated	cytosol
P55053	ENSRNOG00000049075	Down_regulated	extracellular
D3ZCK6	ENSRNOG00000009399	Down_regulated	plasma membrane
A0A0G2JVH9	ENSRNOG00000027540	Down_regulated	nuclear
F1M2P6	ENSRNOG00000027540	Down_regulated	nuclear
F1M0D2	ENSRNOG00000009802	Down_regulated	nuclear
D4A7Y4	ENSRNOG00000016534	Down_regulated	cytosol
D3ZTG3	ENSRNOG00000004783	Down_regulated	plasma membrane
F1LW90	ENSRNOG00000026407	Down_regulated	cytosol
F1M9D8	ENSRNOG00000025676	Down_regulated	extracellular
A0A0G2JV98	ENSRNOG00000022751	Down_regulated	extracellular
A0A0H2UHW0	ENSRNOG00000022751	Down_regulated	extracellular
D4ACF3	ENSRNOG00000015691	Down_regulated	extracellular
Q5FWS4	ENSRNOG00000000825	Down_regulated	plasma membrane
D3ZQN0	ENSRNOG00000006251	Down_regulated	nuclear
D4A9Z0	ENSRNOG00000001851	Down_regulated	nuclear
F1LPM1	ENSRNOG00000012575	Down_regulated	plasma membrane
F1LMF4	ENSRNOG00000011585	Down_regulated	plasma membrane
D3ZSY7	ENSRNOG00000017550	Down_regulated	extracellular
F1M5Q4	ENSRNOG00000043219	Down_regulated	cytosol
Q498D6	ENSRNOG00000016763	Down_regulated	extracellular
P02680	ENSRNOG00000025074	Down_regulated	extracellular
Q6AXT1	ENSRNOG00000007680	Down_regulated	nuclear
A0A1W2Q659	ENSRNOG00000027230	Down_regulated	cytosol, nuclear
A0A1W2Q6D0	ENSRNOG00000027230	Down_regulated	cytosol, nuclear
A0A1W2Q6D5	ENSRNOG00000027230	Down_regulated	nuclear
F1LQJ2	ENSRNOG00000027230	Down_regulated	nuclear
F1LRX2	ENSRNOG00000027230	Down_regulated	nuclear
A0A0G2JZD2	ENSRNOG00000008754	Down_regulated	plasma membrane
A0A0G2K5I0	ENSRNOG00000008754	Down_regulated	plasma membrane
A0A0G2KBA9	ENSRNOG00000008754	Down_regulated	plasma membrane
F1LSF8	ENSRNOG00000008754	Down_regulated	plasma membrane
D3ZJV4	ENSRNOG00000020421	Down_regulated	extracellular
D4A1T1	ENSRNOG00000010870	Down_regulated	nuclear
F1M3H3	ENSRNOG00000002053	Down_regulated	cytosol
A0A0G2KB00	ENSRNOG00000022309	Down_regulated	endoplasmic reticulum
D3ZC92	ENSRNOG00000022309	Down_regulated	plasma membrane
D3ZG74	ENSRNOG00000021670	Down_regulated	mitochondria
D3ZW88	ENSRNOG00000012546	Down_regulated	nuclear
Q10980	ENSRNOG00000020995	Down_regulated	extracellular
A0A0G2JU21	ENSRNOG00000007490	Down_regulated	cytosol
P47742	ENSRNOG00000007490	Down_regulated	plasma membrane
F1LQN1	ENSRNOG00000004589	Down_regulated	extracellular
D4A5X7	ENSRNOG00000005850	Down_regulated	cytosol
M0R3K5	ENSRNOG00000050123	Down_regulated	extracellular
M0RAY4	ENSRNOG00000050123	Down_regulated	extracellular
O35977	ENSRNOG00000014010	Down_regulated	extracellular
Q6IE08	ENSRNOG00000015210	Down_regulated	cytosol, nuclear
A0A0G2JUZ5	ENSRNOG00000011599	Down_regulated	cytosol
D4A5Q9	ENSRNOG00000011599	Down_regulated	mitochondria
G3V916	ENSRNOG00000025889	Down_regulated	mitochondria
A0A096MIS4	ENSRNOG00000005723	Down_regulated	plasma membrane
A0A0H2UHH8	ENSRNOG00000009726	Down_regulated	nuclear
Q9WTW1	ENSRNOG00000009726	Down_regulated	nuclear
Q5U330	ENSRNOG00000012302	Down_regulated	cytosol
P20595	ENSRNOG00000012060	Down_regulated	cytosol
B2GUW3	ENSRNOG00000006824	Down_regulated	cytosol
D3ZGL3	ENSRNOG00000018268	Down_regulated	extracellular
A0A096MJ40	ENSRNOG00000028627	Down_regulated	nuclear
A0A096MJJ2	ENSRNOG00000028627	Down_regulated	extracellular
A0A1W2Q6F1	ENSRNOG00000028627	Down_regulated	extracellular
F1M4Q3	ENSRNOG00000028627	Down_regulated	extracellular
O35543	ENSRNOG00000006583	Down_regulated	cytosol
A0A0G2K5M5	ENSRNOG00000011427	Down_regulated	cytosol, nuclear
G3V7J4	ENSRNOG00000011427	Down_regulated	nuclear
D3ZC55	ENSRNOG00000018019	Down_regulated	cytosol, nuclear
F7F2F3	ENSRNOG00000010819	Down_regulated	endoplasmic reticulum
A0A0G2K0E3	ENSRNOG00000018827	Down_regulated	plasma membrane
A0A0H2UHQ4	ENSRNOG00000018827	Down_regulated	plasma membrane
P32305	ENSRNOG00000018827	Down_regulated	plasma membrane
F1LPS6	ENSRNOG00000019050	Down_regulated	cytosol
A0A0G2JTA6	ENSRNOG00000020369	Down_regulated	extracellular
P01346	ENSRNOG00000020369	Down_regulated	extracellular
G3V7S1	ENSRNOG00000013917	Down_regulated	endoplasmic reticulum
D4A1A6	ENSRNOG00000005751	Down_regulated	extracellular
D3ZGJ1	ENSRNOG00000025151	Down_regulated	plasma membrane
F1M2C7	ENSRNOG00000025151	Down_regulated	extracellular
M0R3U3	ENSRNOG00000025151	Down_regulated	nuclear
M0R5N5	ENSRNOG00000025151	Down_regulated	extracellular
M0R8H3	ENSRNOG00000025151	Down_regulated	extracellular
M0RAH9	ENSRNOG00000025151	Down_regulated	nuclear
Q9QWG5	ENSRNOG00000018382	Down_regulated	cytosol
A0A0G2K843	ENSRNOG00000024712	Down_regulated	nuclear
D3ZFP7	ENSRNOG00000024712	Down_regulated	cytosol
B5DEG1	ENSRNOG00000016538	Down_regulated	endoplasmic reticulum
A0A0A0MY08	ENSRNOG00000025589	Down_regulated	cytosol
F1LSD6	ENSRNOG00000013781	Down_regulated	plasma membrane
F1LY25	ENSRNOG00000013781	Down_regulated	plasma membrane
D3ZZR6	ENSRNOG00000012566	Down_regulated	plasma membrane
G3V6Y3	ENSRNOG00000007080	Down_regulated	nuclear
A0A0G2JTU2	ENSRNOG00000005386	Down_regulated	extracellular
P21581	ENSRNOG00000005386	Down_regulated	peroxisome
F2Z3R0	ENSRNOG00000000036	Down_regulated	cytosol
D3ZLT6	ENSRNOG00000006224	Down_regulated	cytosol, nuclear
Q6IE55	ENSRNOG00000030281	Down_regulated	extracellular
D3ZJ70	ENSRNOG00000022353	Down_regulated	extracellular
F1M091	ENSRNOG00000033706	Down_regulated	extracellular
G3V8E9	ENSRNOG00000018580	Down_regulated	extracellular
D3ZVJ3	ENSRNOG00000033658	Down_regulated	cytosol
A0A0G2JST3	ENSRNOG00000028996	Down_regulated	nuclear
A0A0G2K2V6	ENSRNOG00000030170	Down_regulated	nuclear
Q6IFW6	ENSRNOG00000030170	Down_regulated	nuclear
Q6IFV4	ENSRNOG00000014070	Down_regulated	nuclear
A0A0G2JXJ9	ENSRNOG00000003899	Down_regulated	cytosol, nuclear
Q6IFV1	ENSRNOG00000003899	Down_regulated	nuclear
Q6IFU9	ENSRNOG00000014441	Down_regulated	nuclear
A0A0G2K1K9	ENSRNOG00000050420	Down_regulated	cytosol
A0A0G2K509	ENSRNOG00000050420	Down_regulated	nuclear
F7FFV2	ENSRNOG00000050420	Down_regulated	cytosol
F8WG95	ENSRNOG00000020380	Down_regulated	mitochondria
P97590	ENSRNOG00000020380	Down_regulated	mitochondria
D4AC13	ENSRNOG00000004221	Down_regulated	plasma membrane
D4A0X7	ENSRNOG00000011032	Down_regulated	plasma membrane
G3V7K2	ENSRNOG00000011696	Down_regulated	plasma membrane
D4A2R8	ENSRNOG00000042929	Down_regulated	nuclear
F1M9N8	ENSRNOG00000042929	Down_regulated	nuclear
M0R9F9	ENSRNOG00000048407	Down_regulated	extracellular
D4A7W8	ENSRNOG00000002382	Down_regulated	extracellular
G3V6A9	ENSRNOG00000002382	Down_regulated	extracellular
A0A0G2JWQ6	ENSRNOG00000020830	Down_regulated	mitochondria, nuclear
Q5M844	ENSRNOG00000020830	Down_regulated	nuclear
D3ZKM3	ENSRNOG00000043342	Down_regulated	extracellular
Q499V8	ENSRNOG00000004341	Down_regulated	nuclear
D3ZV82	ENSRNOG00000029191	Down_regulated	cytosol, nuclear
D3ZBW5	ENSRNOG00000038738	Down_regulated	mitochondria
A0JPQ1	ENSRNOG00000037632	Down_regulated	nuclear
F1LT79	ENSRNOG00000017872	Down_regulated	plasma membrane
D3ZF44	ENSRNOG00000032728	Down_regulated	cytosol
D3ZX48	ENSRNOG00000023312	Down_regulated	nuclear
Q8K5E0	ENSRNOG00000015260	Down_regulated	plasma membrane
A0A0G2K2T4	ENSRNOG00000015285	Down_regulated	extracellular
Q9QYP1	ENSRNOG00000015285	Down_regulated	extracellular
Q6AYD0	ENSRNOG00000012817	Down_regulated	extracellular
P51886	ENSRNOG00000004610	Down_regulated	extracellular
D3ZF96	ENSRNOG00000026133	Down_regulated	extracellular
D3ZX79	ENSRNOG00000000843	Down_regulated	extracellular
A0A096MJU9	ENSRNOG00000006058	Down_regulated	extracellular
D4A707	ENSRNOG00000006058	Down_regulated	extracellular
O55162	ENSRNOG00000019999	Down_regulated	extracellular
A0A0G2K9U9	ENSRNOG00000001584	Down_regulated	cytosol
Q6DGF7	ENSRNOG00000001584	Down_regulated	cytosol
D4A6T6	ENSRNOG00000013598	Down_regulated	cytosol
G3V6T9	ENSRNOG00000006588	Down_regulated	nuclear
D3ZTX4	ENSRNOG00000026177	Down_regulated	cytosol
D4A0Y6	ENSRNOG00000028137	Down_regulated	nuclear
F1M7F5	ENSRNOG00000005708	Down_regulated	plasma membrane
B2RZ21	ENSRNOG00000027228	Down_regulated	extracellular
D3ZTJ2	ENSRNOG00000019004	Down_regulated	extracellular
P05507	ENSRNOG00000031053	Down_regulated	plasma membrane
P11661	ENSRNOG00000029971	Down_regulated	plasma membrane
A0A0G2JWP2	ENSRNOG00000004752	Down_regulated	plasma membrane
F1LMW5	ENSRNOG00000004752	Down_regulated	plasma membrane
F1LS19	ENSRNOG00000004752	Down_regulated	plasma membrane
Q9QX71	ENSRNOG00000019854	Down_regulated	extracellular
F1LU96	ENSRNOG00000021553	Down_regulated	nuclear
G3V7S2	ENSRNOG00000013916	Down_regulated	nuclear
D4A284	ENSRNOG00000015675	Down_regulated	extracellular
D3ZNW5	ENSRNOG00000030515	Down_regulated	extracellular
D3ZW56	ENSRNOG00000030515	Down_regulated	extracellular
P97685	ENSRNOG00000030515	Down_regulated	extracellular
A0A0G2K2Z7	ENSRNOG00000016571	Down_regulated	mitochondria
P25427	ENSRNOG00000016571	Down_regulated	extracellular
D4A182	ENSRNOG00000016103	Down_regulated	cytosol
Q497B7	ENSRNOG00000015477	Down_regulated	nuclear
D4A1W6	ENSRNOG00000011011	Down_regulated	extracellular
D3ZEW7	ENSRNOG00000001130	Down_regulated	cytosol, nuclear
F1LQL1	ENSRNOG00000001130	Down_regulated	nuclear
F1LQX7	ENSRNOG00000004346	Down_regulated	plasma membrane
Q9QZQ5	ENSRNOG00000008697	Down_regulated	extracellular
Q80Z34	ENSRNOG00000020467	Down_regulated	cytosol
Q3KR51	ENSRNOG00000020644	Down_regulated	cytosol
G3V964	ENSRNOG00000023720	Down_regulated	extracellular
Q03351	ENSRNOG00000018674	Down_regulated	cytosol, peroxisome
D3ZUM7	ENSRNOG00000031343	Down_regulated	extracellular
D3ZUN6	ENSRNOG00000031343	Down_regulated	extracellular
D3ZMR0	ENSRNOG00000014034	Down_regulated	extracellular
D4A0J7	ENSRNOG00000003018	Down_regulated	extracellular
G3V8E6	ENSRNOG00000018606	Down_regulated	plasma membrane
Q5MD65	ENSRNOG00000018551	Down_regulated	plasma membrane
D3ZQ51	ENSRNOG00000007925	Down_regulated	nuclear
Q68G31	ENSRNOG00000000386	Down_regulated	cytosol
F1MA46	ENSRNOG00000019265	Down_regulated	extracellular
A0A0G2K8I5	ENSRNOG00000003929	Down_regulated	plasma membrane
D3ZG18	ENSRNOG00000003929	Down_regulated	plasma membrane
Q62865	ENSRNOG00000025042	Down_regulated	plasma membrane
G3V8J8	ENSRNOG00000019518	Down_regulated	plasma membrane
Q1HG60	ENSRNOG00000015878	Down_regulated	nuclear
D4A4M4	ENSRNOG00000037852	Down_regulated	plasma membrane
Q99NA7	ENSRNOG00000011423	Down_regulated	nuclear
D4A9R2	ENSRNOG00000004398	Down_regulated	plasma membrane
E9PSK6	ENSRNOG00000004398	Down_regulated	extracellular
D3ZY51	ENSRNOG00000010076	Down_regulated	cytosol, nuclear
D3ZGN6	ENSRNOG00000025121	Down_regulated	plasma membrane
P51433	ENSRNOG00000016838	Down_regulated	extracellular
D3ZCI6	ENSRNOG00000033119	Down_regulated	cytosol
D4A8C5	ENSRNOG00000033119	Down_regulated	nuclear
F1LNK2	ENSRNOG00000033119	Down_regulated	cytosol
D4AE81	ENSRNOG00000016011	Down_regulated	mitochondria, nuclear
P61016	ENSRNOG00000000413	Down_regulated	plasma membrane
P60203	ENSRNOG00000002419	Down_regulated	plasma membrane
F1M0Q9	ENSRNOG00000039745	Down_regulated	cytosol
A0A0G2JTR6	ENSRNOG00000014505	Down_regulated	cytosol
F1M8J2	ENSRNOG00000014505	Down_regulated	cytosol
A0A097BW25	ENSRNOG00000012660	Down_regulated	endoplasmic reticulum
D3ZAF5	ENSRNOG00000012660	Down_regulated	endoplasmic reticulum
O35867	ENSRNOG00000008869	Down_regulated	nuclear
A0A0G2K165	ENSRNOG00000018851	Down_regulated	nuclear
P36877	ENSRNOG00000018851	Down_regulated	nuclear
Z4YNW7	ENSRNOG00000018851	Down_regulated	nuclear
D3ZQA6	ENSRNOG00000030486	Down_regulated	nuclear
P09330	ENSRNOG00000004160	Down_regulated	cytosol, nuclear
A0A0G2JU46	ENSRNOG00000017307	Down_regulated	extracellular
Q6AY61	ENSRNOG00000017307	Down_regulated	endoplasmic reticulum
F1LQU8	ENSRNOG00000033266	Down_regulated	extracellular
M0R3X1	ENSRNOG00000006845	Down_regulated	extracellular
Q9JHF3	ENSRNOG00000006320	Down_regulated	extracellular
F1LMY3	ENSRNOG00000006030	Down_regulated	plasma membrane
D4A7A8	ENSRNOG00000039754	Down_regulated	cytosol
A0A0G2JSG9	ENSRNOG00000000956	Down_regulated	cytosol
Q6IMA3	ENSRNOG00000000956	Down_regulated	extracellular
D3ZLK2	ENSRNOG00000032339	Down_regulated	mitochondria
P02696	ENSRNOG00000013794	Down_regulated	cytosol
D3ZM99	ENSRNOG00000008130	Down_regulated	cytosol
A0A0G2K7V5	ENSRNOG00000045846	Down_regulated	nuclear
B2GV50	ENSRNOG00000045846	Down_regulated	nuclear
D4A540	ENSRNOG00000023576	Down_regulated	extracellular
Q4QR84	ENSRNOG00000010497	Down_regulated	plasma membrane
A0A096MIW6	ENSRNOG00000031437	Down_regulated	extracellular
D3ZUR5	ENSRNOG00000031437	Down_regulated	extracellular
D3ZYI3	ENSRNOG00000031849	Down_regulated	plasma membrane
A0A0G2K8H2	ENSRNOG00000039582	Down_regulated	plasma membrane
D4AE71	ENSRNOG00000039582	Down_regulated	cytosol
D3ZVT4	ENSRNOG00000021663	Down_regulated	nuclear
A0A0G2JZ29	ENSRNOG00000039260	Down_regulated	extracellular
D3ZIS7	ENSRNOG00000039260	Down_regulated	extracellular
F1M4P5	ENSRNOG00000014424	Down_regulated	mitochondria
P49799	ENSRNOG00000002773	Down_regulated	nuclear
F1M794	ENSRNOG00000015526	Down_regulated	plasma membrane
A0A0H2UHF4	ENSRNOG00000007539	Down_regulated	extracellular
Q9JKM5	ENSRNOG00000020901	Down_regulated	plasma membrane
F1LQQ7	ENSRNOG00000029342	Down_regulated	plasma membrane
G3V8A6	ENSRNOG00000017842	Down_regulated	plasma membrane
F1LV96	ENSRNOG00000000500	Down_regulated	extracellular
F1MAS7	ENSRNOG00000004459	Down_regulated	cytosol
G3V6B2	ENSRNOG00000002417	Down_regulated	cytosol, nuclear
D3ZPF9	ENSRNOG00000002602	Down_regulated	cytosol
P29524	ENSRNOG00000002460	Down_regulated	cytosol
D3ZJK2	ENSRNOG00000002578	Down_regulated	cytosol
B1WBV2	ENSRNOG00000009465	Down_regulated	extracellular
Q498M5	ENSRNOG00000018780	Down_regulated	nuclear
G3V7V0	ENSRNOG00000014366	Down_regulated	nuclear
G3V970	ENSRNOG00000022777	Down_regulated	nuclear
D3ZAJ7	ENSRNOG00000007250	Down_regulated	nuclear
P26435	ENSRNOG00000005794	Down_regulated	plasma membrane
A0A0G2K674	ENSRNOG00000010337	Down_regulated	plasma membrane
O35055	ENSRNOG00000010337	Down_regulated	plasma membrane
A0A0G2JX26	ENSRNOG00000032745	Down_regulated	plasma membrane
E9PTR8	ENSRNOG00000032745	Down_regulated	plasma membrane
Q6AZ69	ENSRNOG00000032745	Down_regulated	plasma membrane
A0A0G2JXU5	ENSRNOG00000022505	Down_regulated	plasma membrane
D3ZX83	ENSRNOG00000022505	Down_regulated	plasma membrane
F8WFT7	ENSRNOG00000020951	Down_regulated	plasma membrane
Q5U329	ENSRNOG00000020951	Down_regulated	plasma membrane
F1LR96	ENSRNOG00000018525	Down_regulated	plasma membrane
A0A0G2JY02	ENSRNOG00000042950	Down_regulated	plasma membrane
D3ZG11	ENSRNOG00000042950	Down_regulated	plasma membrane
P58295	ENSRNOG00000031662	Down_regulated	plasma membrane
B5D5N9	ENSRNOG00000011016	Down_regulated	plasma membrane
A0A0G2KA49	ENSRNOG00000003840	Down_regulated	nuclear
F1MA79	ENSRNOG00000003840	Down_regulated	extracellular
D4A062	ENSRNOG00000009821	Down_regulated	extracellular, plasma membrane
D3ZP44	ENSRNOG00000022337	Down_regulated	plasma membrane
D4A7L8	ENSRNOG00000005944	Down_regulated	extracellular
D4A5Q2	ENSRNOG00000022325	Down_regulated	cytosol
Q52KR9	ENSRNOG00000036802	Down_regulated	mitochondria
D3ZWC6	ENSRNOG00000004821	Down_regulated	extracellular
D3ZR12	ENSRNOG00000004928	Down_regulated	mitochondria
D3ZYL2	ENSRNOG00000042309	Down_regulated	nuclear
F1LPM3	ENSRNOG00000013391	Down_regulated	nuclear
F1LUZ4	ENSRNOG00000011313	Down_regulated	plasma membrane
Q9WV75	ENSRNOG00000006033	Down_regulated	extracellular
G3V755	ENSRNOG00000024028	Down_regulated	extracellular
D3ZHQ6	ENSRNOG00000024046	Down_regulated	extracellular
F1M5M9	ENSRNOG00000006509	Down_regulated	cytosol, nuclear
F1M107	ENSRNOG00000008865	Down_regulated	nuclear
D3ZC49	ENSRNOG00000050110	Down_regulated	cytosol
P01039	ENSRNOG00000033933	Down_regulated	cytosol
P21818	ENSRNOG00000011705	Down_regulated	cytosol
D3ZCI5	ENSRNOG00000004198	Down_regulated	cytosol
Q9Z2I6	ENSRNOG00000018094	Down_regulated	plasma membrane
Q58DZ9	ENSRNOG00000031536	Down_regulated	plasma membrane
D3ZZ68	ENSRNOG00000008949	Down_regulated	nuclear
Q62747	ENSRNOG00000026432	Down_regulated	extracellular
G3V6J3	ENSRNOG00000004229	Down_regulated	extracellular
P16177	ENSRNOG00000009372	Down_regulated	plasma membrane
D3ZV67	ENSRNOG00000028082	Down_regulated	nuclear
D4A1V6	ENSRNOG00000010685	Down_regulated	nuclear
D4A4D3	ENSRNOG00000000277	Down_regulated	nuclear
F1LUQ3	ENSRNOG00000000277	Down_regulated	nuclear
G3V9A8	ENSRNOG00000015522	Down_regulated	nuclear
P23606	ENSRNOG00000020136	Down_regulated	cytosol, nuclear
D4A5U3	ENSRNOG00000006753	Down_regulated	cytosol, nuclear
D3ZHF1	ENSRNOG00000043445	Down_regulated	mitochondria
F1LPD7	ENSRNOG00000003878	Down_regulated	peroxisome
D3ZWV8	ENSRNOG00000021569	Down_regulated	nuclear
D3ZFP6	ENSRNOG00000015520	Down_regulated	nuclear
F1LMW0	ENSRNOG00000025235	Down_regulated	endoplasmic reticulum
M0R5D0	ENSRNOG00000047635	Down_regulated	plasma membrane
D4ACS9	ENSRNOG00000039464	Down_regulated	cytosol, nuclear
D4A2U6	ENSRNOG00000023340	Down_regulated	endoplasmic reticulum, mitochondria
M0R4S3	ENSRNOG00000046764	Down_regulated	extracellular
D3ZIU4	ENSRNOG00000029964	Down_regulated	Golgi apparatus
F1M369	ENSRNOG00000004585	Down_regulated	plasma membrane
E9PU84	ENSRNOG00000013269	Down_regulated	extracellular
A0A0G2K0N9	ENSRNOG00000020276	Down_regulated	nuclear
A0A0G2K3X1	ENSRNOG00000020276	Down_regulated	nuclear
F8WG17	ENSRNOG00000020276	Down_regulated	mitochondria
P27768	ENSRNOG00000020276	Down_regulated	nuclear
Q9JJP6	ENSRNOG00000001924	Down_regulated	nuclear
D4AA88	ENSRNOG00000024707	Down_regulated	nuclear
Q496Z2	ENSRNOG00000026941	Down_regulated	plasma membrane
A0A0G2K659	ENSRNOG00000021771	Down_regulated	cytosol
D4ABW9	ENSRNOG00000021771	Down_regulated	cytosol
F1LN45	ENSRNOG00000027770	Down_regulated	plasma membrane
G3V7Y1	ENSRNOG00000014714	Down_regulated	plasma membrane
B4F7C2	ENSRNOG00000047505	Down_regulated	cytosol, nuclear
Q00981	ENSRNOG00000002343	Down_regulated	cytosol
M0RA42	ENSRNOG00000047027	Down_regulated	plasma membrane
M0R3N4	ENSRNOG00000011989	Down_regulated	cytosol
A0A1B0GWR8	ENSRNOG00000018808	Down_regulated	extracellular
B0BNF3	ENSRNOG00000018808	Down_regulated	extracellular
P01283	ENSRNOG00000018808	Down_regulated	extracellular
P35000	ENSRNOG00000004317	Down_regulated	plasma membrane
F1M095	ENSRNOG00000004706	Down_regulated	nuclear
P62762	ENSRNOG00000005345	Down_regulated	cytosol
D4A0J4	ENSRNOG00000025581	Down_regulated	mitochondria
O70280	ENSRNOG00000015904	Down_regulated	extracellular
M0R9D3	ENSRNOG00000048782	Down_regulated	mitochondria
Q5HZA3	ENSRNOG00000013162	Down_regulated	nuclear
M0R3N9	ENSRNOG00000046482	Down_regulated	nuclear
